# Supplementary material for: Inclusion of Metabolic Tumor Volume in Prognostic Models of Bone and Soft Tissue Sarcoma Increases the Prognostic Value
Source: Cancers (Basel). 2023 Jan 28;15(3):816. doi: 10.3390/cancers15030816 (PMC9913525; doi:10.3390/cancers15030816)
Supplement: Supplementary file 1 [file cancers-15-00816-s001.zip]

Archive with 1 entries (1 files):
- cancers-2196778-supplementary.pdf
